# Supplementary material for: Effect of Extracellular Ribonucleic Acids on Neurovascularization in Osteoarthritis
Source: Adv Sci (Weinh). 2023 Jul 3;10(26):2301763. doi: 10.1002/advs.202301763 (PMC10502862; doi:10.1002/advs.202301763)
Supplement: Supplementary file 2 — Supplemental Table 1 [file ADVS-10-2301763-s002.xlsx]

## Sheet: Sheet1
Table S1. Representative neurovascular cytokines in GSE45793.
Gene symbol	Description	p value	fold change
Vegfa	vascular endothelial growth factor A	0.0219	0.799
Sema4f	sema domain, immunoglobulin domain (Ig), TM domain, and short cytoplasmic domain	0.3814	0.731
Fgf17	fibroblast growth factor 17	0.5366	0.466
Sema5b	sema domain, seven thrombospondin repeats (type 1 and type 1-like), transmembrane domain (TM) and short cytoplasmic domain, (semaphorin) 5B	0.0388	0.411
Ngf	nerve growth factor	0.3808	0.399
Fgf1	fibroblast growth factor 1	0.4746	0.355
Sema4g	sema domain, immunoglobulin domain (Ig), transmembrane domain (TM) and short cytoplasmic domain, (semaphorin) 4G	0.3921	0.317
Vegfd	vascular endothelial growth factor D	0.7118	0.311
Fgf2	fibroblast growth factor 2	0.4682	0.272
Sema6b	sema domain, transmembrane domain (TM), and cytoplasmic domain, (semaphorin) 6B	0.6676	0.259
Slit3	slit homolog 3 (Drosophila)	0.6792	0.226
Bdnf	brain derived neurotrophic factor	0.3916	0.175
Sema3b	sema domain, immunoglobulin domain (Ig), short basic domain, secreted, (semaphorin) 3B	0.8751	0.167
Ntf5	neurotrophin 5	0.5339	0.154
Sema4d	sema domain, immunoglobulin domain (Ig), transmembrane domain (TM) and short cytoplasmic domain, (semaphorin) 4D	0.5884	0.146
Fgf7	fibroblast growth factor 7	0.546	0.145
Vegfb	vascular endothelial growth factor B	0.7161	0.11
Fgf16	fibroblast growth factor 16	0.5227	0.1
Sema4b	sema domain, immunoglobulin domain (Ig), transmembrane domain (TM) and short cytoplasmic domain, (semaphorin) 4B	0.6312	0.0844
Sema7a	sema domain, immunoglobulin domain (Ig), and GPI membrane anchor, (semaphorin) 7A	0.8093	0.0838
Ntn1	netrin 1	0.9003	0.0818
Sema4c	sema domain, immunoglobulin domain (Ig), transmembrane domain (TM) and short cytoplasmic domain, (semaphorin) 4C	0.7407	0.0815
Fgf22	fibroblast growth factor 22	0.7165	0.0769
Fgf13	fibroblast growth factor 13	0.8383	0.0733
Sema3f	sema domain, immunoglobulin domain (Ig), short basic domain, secreted, (semaphorin) 3F	0.6949	0.0722
Sema3e	sema domain, immunoglobulin domain (Ig), short basic domain, secreted, (semaphorin) 3E	0.9402	0.0657
Fgf23	fibroblast growth factor 23	0.7112	0.0626
Sema4a	sema domain, immunoglobulin domain (Ig), transmembrane domain (TM) and short cytoplasmic domain, (semaphorin) 4A	0.918	0.0624
Fgf21	fibroblast growth factor 21	0.734	0.0505
Ntn4	netrin 4	0.9331	0.0286
Fgf3	fibroblast growth factor 3	0.9081	0.0218
Sema6c	sema domain, transmembrane domain (TM), and cytoplasmic domain, (semaphorin) 6C	0.9277	0.0162
Fgf10	fibroblast growth factor 10	0.9714	0.0118
Fgf6	fibroblast growth factor 6	0.9538	0.0103
Vegfc	vascular endothelial growth factor C	0.9798	0.00978
Slit2	slit homolog 2 (Drosophila)	0.9776	0.00587
Fgf15	fibroblast growth factor 15	0.9795	-0.00334
Sema6d	sema domain, transmembrane domain (TM), and cytoplasmic domain, (semaphorin) 6D	0.9788	-0.0122
Ntf3	neurotrophin 3	0.9217	-0.0167
Fgf12	fibroblast growth factor 12	0.9473	-0.0381
Fgf8	fibroblast growth factor 8	0.781	-0.046
Sema3d	sema domain, immunoglobulin domain (Ig), short basic domain, secreted, (semaphorin) 3D	0.9387	-0.0718
Slit1	slit homolog 1 (Drosophila)	0.8901	-0.0821
Sema6a	sema domain, transmembrane domain (TM), and cytoplasmic domain, (semaphorin) 6A	0.5329	-0.0883
Fgf14	fibroblast growth factor 14	0.7042	-0.0903
Sema3c	sema domain, immunoglobulin domain (Ig), short basic domain, secreted, (semaphorin) 3C	0.7083	-0.126
Fgf11	fibroblast growth factor 11	0.5603	-0.136
Fgf20	fibroblast growth factor 20	0.772	-0.148
Sema5a	sema domain, seven thrombospondin repeats (type 1 and type 1-like), transmembrane domain (TM) and short cytoplasmic domain, (semaphorin) 5A	0.5521	-0.153
Sema3a	sema domain, immunoglobulin domain (Ig), short basic domain, secreted, (semaphorin) 3A	0.7462	-0.194
Ntn5	netrin 5	0.3054	-0.206
Fgf9	fibroblast growth factor 9	0.749	-0.225
Ntn3	netrin 3	0.7131	-0.293
Fgf18	fibroblast growth factor 18	0.5074	-0.335
Fgf5	fibroblast growth factor 5	0.6445	-0.47
